# Supplementary material for: Advancing Forensic Human Chronological Age Estimation: Biochemical, Genetic, and Epigenetic Approaches from the Last 15 Years: A Systematic Review
Source: Int J Mol Sci. 2025 Mar 28;26(7):3158. doi: 10.3390/ijms26073158 (PMC11988829; doi:10.3390/ijms26073158)
Supplement: Supplementary file 1 [file ijms-26-03158-s001.zip]

Archive with 1 entries (1 files):
- ijms-3496375-supplementary.pdf
